# Supplementary material for: Association of PCSK1 and PPARG1 Allelic Variants with Obesity and Metabolic Syndrome in Mexican Adults
Source: Genes (Basel). 2023 Sep 8;14(9):1775. doi: 10.3390/genes14091775 (PMC10531047; doi:10.3390/genes14091775)
Supplement: Supplementary file 1 [file genes-14-01775-s001.zip]

Archive with 1 entries (1 files):
- genes-2581351-supplementary.pdf
